# Supplementary material for: Three new species of Inocybe (Inocybaceae, Agaricales) from Southwestern China
Source: MycoKeys. 2026 Jun 5;133:237–57. doi: 10.3897/mycokeys.133.195707 (PMC13263722; doi:10.3897/mycokeys.133.195707)
Supplement: XML Treatment for Inocybe subtropicocinnamomea [file mycokeys.133.195707-treatment1.xml]

<!DOCTYPE tp:taxon-treatment
  PUBLIC "-//TaxonX//DTD Taxonomic Treatment Publishing DTD v0 20100105//EN" "tax-treatment-NSO.dtd">
<tp:taxon-treatment xmlns:tp="http://www.plazi.org/taxpub"><tp:treatment-meta><kwd-group><label>Taxon classification</label><kwd>
                <named-content content-type="kingdom">Fungi</named-content>
              </kwd><kwd>
                <named-content content-type="order">Agaricales</named-content>
              </kwd><kwd>
                <named-content content-type="family">Inocybaceae</named-content>
              </kwd></kwd-group><mixed-citation publication-type="journal"><person-group><name><surname>Yu</surname><given-names>Zi X.</given-names></name><name><surname>Yang</surname><given-names>Zhu L.</given-names></name></person-group><article-title>Three new species of <italic><tp:taxon-name><tp:taxon-name-part taxon-name-part-type="genus" reg="Inocybe">Inocybe</tp:taxon-name-part></tp:taxon-name></italic> (<tp:taxon-name><tp:taxon-name-part taxon-name-part-type="family" reg="Inocybaceae">Inocybaceae</tp:taxon-name-part></tp:taxon-name>, <tp:taxon-name><tp:taxon-name-part taxon-name-part-type="order" reg="Agaricales">Agaricales</tp:taxon-name-part></tp:taxon-name>) from Southwestern China</article-title><source>MycoKeys</source><day>05</day><month>06</month><year>2026</year><volume>133</volume><fpage>237</fpage><lpage>257</lpage><pub-id pub-id-type="doi">10.3897/mycokeys.133.195707</pub-id></mixed-citation></tp:treatment-meta><tp:nomenclature><tp:taxon-name><object-id xmlns:xlink="http://www.w3.org/1999/xlink" content-type="arpha" xlink:type="simple">A3E91353-66D9-5BF9-B18F-142D820C5917</object-id>
                    		<tp:taxon-name-part taxon-name-part-type="genus" reg="Inocybe">Inocybe</tp:taxon-name-part> <tp:taxon-name-part taxon-name-part-type="species" reg="subtropicocinnamomea">subtropicocinnamomea</tp:taxon-name-part>
                    	
                    		<object-id xmlns:xlink="http://www.w3.org/1999/xlink" content-type="mycobank" xlink:type="simple">863690</object-id>
                    	</tp:taxon-name><tp:taxon-authority>Zhu L. Yang &amp; Zi X. Yu</tp:taxon-authority><tp:taxon-status xmlns:xlink="http://www.w3.org/1999/xlink" xlink:type="simple">sp. nov.</tp:taxon-status><xref ref-type="fig" rid="F2">Fig. 2</xref></tp:nomenclature><tp:treatment-sec sec-type="Etymology"><title>Etymology.</title><p>The epithet “<italic>subtropicocinnamomea</italic>” refers to the cinnamon-brown coloration of the pileus and the subtropical habitat of this species.</p><fig id="F2" position="float" orientation="portrait"><object-id xmlns:xlink="http://www.w3.org/1999/xlink" content-type="doi" xlink:type="simple">10.3897/mycokeys.133.195707.figure2</object-id><object-id xmlns:xlink="http://www.w3.org/1999/xlink" content-type="arpha" xlink:type="simple">7FCD4236-928C-5A0B-AC37-00BDEEE7D5C6</object-id><label>Figure 2.</label><caption><p><italic><tp:taxon-name><tp:taxon-name-part taxon-name-part-type="genus" reg="Inocybe">Inocybe</tp:taxon-name-part> <tp:taxon-name-part taxon-name-part-type="species" reg="subtropicocinnamomea">subtropicocinnamomea</tp:taxon-name-part></tp:taxon-name></italic><abbrev xmlns:xlink="http://www.w3.org/1999/xlink" content-type="institution" xlink:title="Cryptogamic Herbarium of the Kunming Institute of Botany, Chinese Academy of Sciences" xlink:type="simple">KUN-HKAS</abbrev> 145116 holotype (<bold>A, C–I</bold>), <abbrev xmlns:xlink="http://www.w3.org/1999/xlink" content-type="institution" xlink:title="Cryptogamic Herbarium of the Kunming Institute of Botany, Chinese Academy of Sciences" xlink:type="simple">KUN-HKAS</abbrev> 144698 (<bold>B</bold>). <bold>A, B</bold>. Basidiomata; <bold>C</bold>. Pleurocystidia; <bold>D</bold>. Cheilocystidia; <bold>E</bold>. Caulocystidia; <bold>F</bold>. Basidia; <bold>G</bold>. Cheiloparacystidia; <bold>H</bold>. Pileipellis; <bold>I</bold>. Basidiospores. Scale bars: 1 cm (<bold>A, B</bold>); 10 μm (<bold>C–G</bold>); 5 μm (<bold>H</bold>); 2 μm (<bold>I</bold>).</p></caption><graphic xmlns:xlink="http://www.w3.org/1999/xlink" xlink:href="mycokeys-133-237-g002.jpg" id="oo_1670659.jpg" position="float" orientation="portrait" xlink:type="simple"><uri content-type="original_file" xlink:type="simple">https://binary.pensoft.net/fig/1670659</uri></graphic></fig></tp:treatment-sec><tp:treatment-sec sec-type="Diagnosis"><title>Diagnosis.</title><p><italic><tp:taxon-name><tp:taxon-name-part taxon-name-part-type="genus" reg="Inocybe">Inocybe</tp:taxon-name-part> <tp:taxon-name-part taxon-name-part-type="species" reg="subtropicocinnamomea">subtropicocinnamomea</tp:taxon-name-part></tp:taxon-name></italic> is close and similar to <italic><tp:taxon-name><tp:taxon-name-part taxon-name-part-type="genus" reg="Inocybe">I.</tp:taxon-name-part> <tp:taxon-name-part taxon-name-part-type="species" reg="tubarioides">tubarioides</tp:taxon-name-part></tp:taxon-name></italic> G.F. Atk., but differs in having a subumbonate, darker-colored pileus with less obvious discoloration when fading and relatively more slender and thinner-walled pleurocystidia.</p></tp:treatment-sec><tp:treatment-sec sec-type="Holotype"><title>Holotype.</title><p>China • Yunnan, Chuxiong Yi Autonomous Prefecture, Nanhua County, Ailaoshan National Nature Reserve, Dazhongshan Protection Station, in a subtropical broad-leaved forest with trees of <italic><tp:taxon-name><tp:taxon-name-part taxon-name-part-type="genus" reg="Lithocarpus">Lithocarpus</tp:taxon-name-part> <tp:taxon-name-part taxon-name-part-type="species" reg="xylocarpus">xylocarpus</tp:taxon-name-part></tp:taxon-name></italic>, <named-content xmlns:xlink="http://www.w3.org/1999/xlink" content-type="dwc:verbatimCoordinates" xlink:type="simple">24°51'52"N, 100°48'14"E</named-content>, alt. 2583 m, 13 August 2024, Xiang-Hua Wang 11865 (<abbrev xmlns:xlink="http://www.w3.org/1999/xlink" content-type="institution" xlink:title="Cryptogamic Herbarium of the Kunming Institute of Botany, Chinese Academy of Sciences" xlink:type="simple">KUN-HKAS</abbrev> 145116. GenBank no.: <abbrev xmlns:xlink="http://www.w3.org/1999/xlink" xlink:title="internal transcribed spacer" xlink:type="simple">ITS</abbrev>: <ext-link xmlns:xlink="http://www.w3.org/1999/xlink" xlink:href="PZ280616" ext-link-type="gen" xlink:type="simple">PZ280616</ext-link>; <abbrev xmlns:xlink="http://www.w3.org/1999/xlink" xlink:title="large subunit" xlink:type="simple">LSU</abbrev>: <ext-link xmlns:xlink="http://www.w3.org/1999/xlink" xlink:href="PZ280625" ext-link-type="gen" xlink:type="simple">PZ280625</ext-link>; <italic>rpb2</italic>: <ext-link xmlns:xlink="http://www.w3.org/1999/xlink" xlink:href="PZ284716" ext-link-type="gen" xlink:type="simple">PZ284716</ext-link>).</p></tp:treatment-sec><tp:treatment-sec sec-type="Description"><title>Description.</title><p><bold><italic>Basidiomata</italic></bold> small. <bold><italic>Pileus</italic></bold> 6–16 mm in diameter, convex with a subumbonate center when mature, applanate with a depressed center when old; surface dry, cinnamon brown (7E4–7E6) or dark brown (7F2–7F5), dark brown (7F2–7F5) towards the center, pale brown (5D7, 5E7) towards the margin when old, covered with furfuraceous or appressed-fibrillose squamules; margin initially inflexed, later expanding to straight, becoming slightly reflexed and undulate with age, pale yellow (1A2, 1A3); context of pileus pale ochraceous (6C6, 6D7). <bold><italic>Lamellae</italic></bold> adnate to emarginate, moderately crowded, 2–3 mm broad, with 1–3 tiers of lamellulae, subventricose, pale yellow (1A2, 1A3) when young, orangish yellow (5A4–5A6) or yellow-brown (5C6–5C8) with age; edge often uneven, fimbriate, concolorous with or paler than the lamellae surface. <bold><italic>Stipe</italic></bold> 11–18 × 1.5–2.5 mm, cylindrical, occasionally tapering downwards when old, with the apex of the stipe slightly swollen up to 4 mm wide; surface pale brown (5B4, 5C4) at the apex, deepening to dark brown (6E3–6E5) downward, pale yellow (2A2–2A4) near the base, but overall becoming orangish brown (5A6, 5C6) to brown (5D6, 5E6), intermixed with dirty white (3A1, 3B1) when old; the apical part of stipe pruinose; context of stipe whitish.</p><p><bold><italic>Basidiospores</italic></bold> [80/2/2] 6.0–7.0–8.0 × 5.0–5.5–6.0 μm, Q = 1.10–1.22–1.40, Qm ± SD = 1.22 ± 0.12, slightly thick-walled, angular to polygonal with 5–7 distinct nodules up to 1–2 µm long, pale yellow to yellow in 5% KOH, typically with a prominent central lipid droplet; germ pore absent; apiculus small and inconspicuous. <bold><italic>Basidia</italic></bold> 14–30 × 5–8 µm, clavate to narrowly clavate, hyaline in 5% KOH, mostly 4-spored, sometimes 2-spored; sterigmata up to 4 µm long. <bold><italic>Pleurocystidia</italic></bold> 50–86 × 8–17 µm, narrowly lageniform to narrowly utriform, occasionally fusiform, slightly thick-walled (ca. 0.5 μm thick), hyaline; apices obtuse and crystalliferous. <bold><italic>Cheilocystidia</italic></bold> 43–74 × 9–18 µm, similar to pleurocystidia but somewhat shorter and with a relatively thicker neck, yellow or hyaline in 5% KOH. <bold><italic>Cheiloparacystidia</italic></bold> 9–26 × 4–8 µm, clavate to narrowly utriform, occasionally lecythiform, thin-walled, smooth, hyaline, mixed with cheilocystidia. <bold><italic>Caulocystidia</italic></bold> 38–65 × 9–14 µm, ellipsoidal to fusiform, slightly thick-walled (ca. 0.5–1 µm thick), occasionally septate, hyaline or yellow in 5% KOH; apices obtuse. <bold><italic>Cauloparacystidia</italic></bold> 12–18 × 8–14 µm, ellipsoidal, clavate to globose, in clusters, thin-walled, hyaline. <bold><italic>Pileipellis</italic></bold> a cutis composed of cylindrical to inflated, thin-walled, hyaline to pale yellow hyphae 3–15 μm wide, often with secondary unclamped septa; squamules on the pileipellis surface composed of frequently septate hyphae in fascicle, 3–7 μm wide, often with yellow cytoplasmic pigment. <bold><italic>Pileal trama</italic></bold> subregularly arranged, composed of cylindrical, thin-walled, hyaline to pale yellow inflated hyphae 9–15 μm wide. <bold><italic>Hymenophoral trama</italic></bold> 60–120 µm thick, subregularly arranged, colorless, composed of thin-walled, smooth, frequently septate, inflated hyphae 5–25 µm wide. <bold><italic>Stipitipellis</italic></bold> regularly arranged, composed of cylindrical, frequently septate, hyaline hyphae 3–7 μm wide. <bold><italic>Clamp connections</italic></bold> common in all tissues.</p></tp:treatment-sec><tp:treatment-sec sec-type="Habitat"><title>Habitat.</title><p>Solitary or gregarious on soil in subtropical broad-leaved forests or broad-leaved and coniferous mixed forests dominated by trees of <italic><tp:taxon-name><tp:taxon-name-part taxon-name-part-type="genus" reg="Quercus">Quercus</tp:taxon-name-part></tp:taxon-name></italic> and <italic><tp:taxon-name><tp:taxon-name-part taxon-name-part-type="genus" reg="Pinus">Pinus</tp:taxon-name-part></tp:taxon-name></italic>; summer.</p></tp:treatment-sec><tp:treatment-sec sec-type="Distribution"><title>Distribution.</title><p>Currently known only from southwestern China.</p></tp:treatment-sec><tp:treatment-sec sec-type="Additional specimen examined"><title>Additional specimen examined.</title><p>China • Yunnan, Chuxiong Yi Autonomous Prefecture, Nanhua County, Ailaoshan National Nature Reserve, Dayangqi Protection Station, in a subtropical broad-leaved and coniferous mixed forest with trees of <italic><tp:taxon-name><tp:taxon-name-part taxon-name-part-type="genus" reg="Pinus">Pinus</tp:taxon-name-part> <tp:taxon-name-part taxon-name-part-type="species" reg="armandii">armandii</tp:taxon-name-part></tp:taxon-name></italic>, <italic><tp:taxon-name><tp:taxon-name-part taxon-name-part-type="genus" reg="Pinus">P.</tp:taxon-name-part> <tp:taxon-name-part taxon-name-part-type="species" reg="yunnanensis">yunnanensis</tp:taxon-name-part></tp:taxon-name></italic> and <italic><tp:taxon-name><tp:taxon-name-part taxon-name-part-type="genus" reg="Quercus">Quercus</tp:taxon-name-part> <tp:taxon-name-part taxon-name-part-type="species" reg="variabilis">variabilis</tp:taxon-name-part></tp:taxon-name></italic>, <named-content xmlns:xlink="http://www.w3.org/1999/xlink" content-type="dwc:verbatimCoordinates" xlink:type="simple">24°54'52"N, 100°46'06"E</named-content>, alt. 2459 m, 10 August 2024, Xiang-Hua Wang 11609 (<abbrev xmlns:xlink="http://www.w3.org/1999/xlink" content-type="institution" xlink:title="Cryptogamic Herbarium of the Kunming Institute of Botany, Chinese Academy of Sciences" xlink:type="simple">KUN-HKAS</abbrev> 144698).</p></tp:treatment-sec><tp:treatment-sec sec-type="Notes"><title>Notes.</title><p><italic><tp:taxon-name><tp:taxon-name-part taxon-name-part-type="genus" reg="Inocybe">Inocybe</tp:taxon-name-part> <tp:taxon-name-part taxon-name-part-type="species" reg="subtropicocinnamomea">subtropicocinnamomea</tp:taxon-name-part></tp:taxon-name></italic> is characterized by its cinnamon brown to dark brown, subumbonate pileus with furfuraceous squamules.</p><p>Phylogenetically, this species belongs to <italic><tp:taxon-name><tp:taxon-name-part taxon-name-part-type="genus" reg="Inocybe">Inocybe</tp:taxon-name-part></tp:taxon-name></italic> sect. <italic><tp:taxon-name><tp:taxon-name-part taxon-name-part-type="genus" reg="Inocybe">Inocybe</tp:taxon-name-part></tp:taxon-name></italic> (<xref ref-type="bibr" rid="B64">Singer 1986</xref>; <xref ref-type="bibr" rid="B51">Matheny and Moreau 2009</xref>; <xref ref-type="bibr" rid="B49">Matheny and Kudzma 2019</xref>). In the sect. <italic><tp:taxon-name><tp:taxon-name-part taxon-name-part-type="genus" reg="Inocybe">Inocybe</tp:taxon-name-part></tp:taxon-name></italic>, <italic><tp:taxon-name><tp:taxon-name-part taxon-name-part-type="genus" reg="Inocybe">I.</tp:taxon-name-part> <tp:taxon-name-part taxon-name-part-type="species" reg="subtropicocinnamomea">subtropicocinnamomea</tp:taxon-name-part></tp:taxon-name></italic> forms a well-supported sister clade with the North American species <italic><tp:taxon-name><tp:taxon-name-part taxon-name-part-type="genus" reg="Inocybe">I.</tp:taxon-name-part> <tp:taxon-name-part taxon-name-part-type="species" reg="tubarioides">tubarioides</tp:taxon-name-part></tp:taxon-name></italic>. However, <italic><tp:taxon-name><tp:taxon-name-part taxon-name-part-type="genus" reg="Inocybe">I.</tp:taxon-name-part> <tp:taxon-name-part taxon-name-part-type="species" reg="tubarioides">tubarioides</tp:taxon-name-part></tp:taxon-name></italic> differs from <italic><tp:taxon-name><tp:taxon-name-part taxon-name-part-type="genus" reg="Inocybe">I.</tp:taxon-name-part> <tp:taxon-name-part taxon-name-part-type="species" reg="subtropicocinnamomea">subtropicocinnamomea</tp:taxon-name-part></tp:taxon-name></italic> by its convex to plane pileus without a distinct umbo, which fades to a pale color (<xref ref-type="bibr" rid="B51">Matheny and Moreau 2009</xref>). Within the same section, <italic><tp:taxon-name><tp:taxon-name-part taxon-name-part-type="genus" reg="Inocybe">I.</tp:taxon-name-part> <tp:taxon-name-part taxon-name-part-type="species" reg="subtropicocinnamomea">subtropicocinnamomea</tp:taxon-name-part></tp:taxon-name></italic> can be readily differentiated macroscopically from <italic><tp:taxon-name><tp:taxon-name-part taxon-name-part-type="genus" reg="Inocybe">I.</tp:taxon-name-part> <tp:taxon-name-part taxon-name-part-type="species" reg="carolinensis">carolinensis</tp:taxon-name-part></tp:taxon-name></italic> Matheny &amp; Kudzma, <italic><tp:taxon-name><tp:taxon-name-part taxon-name-part-type="genus" reg="Inocybe">I.</tp:taxon-name-part> <tp:taxon-name-part taxon-name-part-type="species" reg="tahquamenonensis">tahquamenonensis</tp:taxon-name-part></tp:taxon-name></italic> D.E. Stuntz, and <italic><tp:taxon-name><tp:taxon-name-part taxon-name-part-type="genus" reg="Inocybe">I.</tp:taxon-name-part> <tp:taxon-name-part taxon-name-part-type="species" reg="relicina">relicina</tp:taxon-name-part></tp:taxon-name></italic> (Fr.) Fr. solely by the color of its pileus and lamellae. Specifically, while <italic><tp:taxon-name><tp:taxon-name-part taxon-name-part-type="genus" reg="Inocybe">I.</tp:taxon-name-part> <tp:taxon-name-part taxon-name-part-type="species" reg="subtropicocinnamomea">subtropicocinnamomea</tp:taxon-name-part></tp:taxon-name></italic> has a cinnamon brown to dark brown pileus and pale yellow to orangish yellow lamellae, <italic><tp:taxon-name><tp:taxon-name-part taxon-name-part-type="genus" reg="Inocybe">I.</tp:taxon-name-part> <tp:taxon-name-part taxon-name-part-type="species" reg="carolinensis">carolinensis</tp:taxon-name-part></tp:taxon-name></italic> possesses a reddish brown to dark red pileus and pinkish gray to dark red lamellae, <italic><tp:taxon-name><tp:taxon-name-part taxon-name-part-type="genus" reg="Inocybe">I.</tp:taxon-name-part> <tp:taxon-name-part taxon-name-part-type="species" reg="tahquamenonensis">tahquamenonensis</tp:taxon-name-part></tp:taxon-name></italic> exhibits a dark fuscous purple pileus and vinaceous lamellae, and <italic><tp:taxon-name><tp:taxon-name-part taxon-name-part-type="genus" reg="Inocybe">I.</tp:taxon-name-part> <tp:taxon-name-part taxon-name-part-type="species" reg="relicina">relicina</tp:taxon-name-part></tp:taxon-name></italic> is characterized by a dark umbrinous pileus with lamellae that are yellow only in youth (<xref ref-type="bibr" rid="B58">Quélet 1888</xref>; <xref ref-type="bibr" rid="B66">Stuntz 1954</xref>; <xref ref-type="bibr" rid="B53">Moser 1978</xref>; <xref ref-type="bibr" rid="B48">Matheny and Kropp 2001</xref>; <xref ref-type="bibr" rid="B49">Matheny and Kudzma 2019</xref>).</p></tp:treatment-sec><ref-list><ref id="B64"><mixed-citation xmlns:xlink="http://www.w3.org/1999/xlink" xlink:type="simple">Singer R (1986) The <tp:taxon-name><tp:taxon-name-part taxon-name-part-type="order">Agaricales</tp:taxon-name-part></tp:taxon-name> in modern taxonomy. 4th ed. Koeltz Scientific Books, Königstein (Germany).</mixed-citation></ref><ref id="B51"><mixed-citation xmlns:xlink="http://www.w3.org/1999/xlink" xlink:type="simple">Matheny PB, Moreau PA (2009) A rare and unusual lignicolous species of <italic><tp:taxon-name><tp:taxon-name-part taxon-name-part-type="genus">Inocybe</tp:taxon-name-part></tp:taxon-name></italic> (<tp:taxon-name><tp:taxon-name-part taxon-name-part-type="order">Agaricales</tp:taxon-name-part></tp:taxon-name>) from eastern North America. Brittonia 61(2): 163–171. <ext-link xlink:href="10.1007/s12228-008-9066-4" ext-link-type="doi" xlink:type="simple">https://doi.org/10.1007/s12228-008-9066-4</ext-link></mixed-citation></ref><ref id="B49"><mixed-citation xmlns:xlink="http://www.w3.org/1999/xlink" xlink:type="simple">Matheny PB, Kudzma LV (2019) New species of <italic><tp:taxon-name><tp:taxon-name-part taxon-name-part-type="genus">Inocybe</tp:taxon-name-part></tp:taxon-name></italic> (<tp:taxon-name><tp:taxon-name-part taxon-name-part-type="family">Inocybaceae</tp:taxon-name-part></tp:taxon-name>) from eastern North America. Journal of the Torrey Botanical Society 146(3): 213–235. <ext-link xlink:href="10.3159/TORREY-D-18-00060.1" ext-link-type="doi" xlink:type="simple">https://doi.org/10.3159/TORREY-D-18-00060.1</ext-link></mixed-citation></ref><ref id="B58"><mixed-citation xmlns:xlink="http://www.w3.org/1999/xlink" xlink:type="simple">Quélet L (1888) Flore mycologique de la France et des pays limitrophes. O. Doin, Paris (France).</mixed-citation></ref><ref id="B66"><mixed-citation xmlns:xlink="http://www.w3.org/1999/xlink" xlink:type="simple">Stuntz DE (1954) Studies on the genus <italic><tp:taxon-name><tp:taxon-name-part taxon-name-part-type="genus">Inocybe</tp:taxon-name-part></tp:taxon-name></italic> II. New and noteworthy species from Michigan. Papers of the Michigan Academy of Science, Arts, and Letters 39: 53–84.</mixed-citation></ref><ref id="B53"><mixed-citation xmlns:xlink="http://www.w3.org/1999/xlink" xlink:type="simple">Moser MM (1978) Fungorum rariorum icones coloratae, Pars VII. J. Cramer, Vaduz (Liechtenstein).</mixed-citation></ref><ref id="B48"><mixed-citation xmlns:xlink="http://www.w3.org/1999/xlink" xlink:type="simple">Matheny PB, Kropp BR (2001) A revision of the <italic><tp:taxon-name><tp:taxon-name-part taxon-name-part-type="genus">Inocybe</tp:taxon-name-part> <tp:taxon-name-part taxon-name-part-type="species">lanuginosa</tp:taxon-name-part></tp:taxon-name></italic> group and allied species in North America. Sydowia 53(1): 93–139.</mixed-citation></ref></ref-list></tp:taxon-treatment>
