# Supplementary material for: Three new species of Inocybe (Inocybaceae, Agaricales) from Southwestern China
Source: MycoKeys. 2026 Jun 5;133:237–57. doi: 10.3897/mycokeys.133.195707 (PMC13263722; doi:10.3897/mycokeys.133.195707)
Supplement: XML Treatment for Inocybe biformis [file mycokeys.133.195707-treatment2.xml]

<!DOCTYPE tp:taxon-treatment
  PUBLIC "-//TaxonX//DTD Taxonomic Treatment Publishing DTD v0 20100105//EN" "tax-treatment-NSO.dtd">
<tp:taxon-treatment xmlns:tp="http://www.plazi.org/taxpub"><tp:treatment-meta><kwd-group><label>Taxon classification</label><kwd>
                <named-content content-type="kingdom">Fungi</named-content>
              </kwd><kwd>
                <named-content content-type="order">Agaricales</named-content>
              </kwd><kwd>
                <named-content content-type="family">Inocybaceae</named-content>
              </kwd></kwd-group><mixed-citation publication-type="journal"><person-group><name><surname>Yu</surname><given-names>Zi X.</given-names></name><name><surname>Yang</surname><given-names>Zhu L.</given-names></name></person-group><article-title>Three new species of <italic><tp:taxon-name><tp:taxon-name-part taxon-name-part-type="genus" reg="Inocybe">Inocybe</tp:taxon-name-part></tp:taxon-name></italic> (<tp:taxon-name><tp:taxon-name-part taxon-name-part-type="family" reg="Inocybaceae">Inocybaceae</tp:taxon-name-part></tp:taxon-name>, <tp:taxon-name><tp:taxon-name-part taxon-name-part-type="order" reg="Agaricales">Agaricales</tp:taxon-name-part></tp:taxon-name>) from Southwestern China</article-title><source>MycoKeys</source><day>05</day><month>06</month><year>2026</year><volume>133</volume><fpage>237</fpage><lpage>257</lpage><pub-id pub-id-type="doi">10.3897/mycokeys.133.195707</pub-id></mixed-citation></tp:treatment-meta><tp:nomenclature><tp:taxon-name><object-id xmlns:xlink="http://www.w3.org/1999/xlink" content-type="arpha" xlink:type="simple">D79C0847-718F-50C8-8325-C4485A200CCD</object-id>
                    		<tp:taxon-name-part taxon-name-part-type="genus" reg="Inocybe">Inocybe</tp:taxon-name-part> <tp:taxon-name-part taxon-name-part-type="species" reg="biformis">biformis</tp:taxon-name-part>
                    	
                    		<object-id xmlns:xlink="http://www.w3.org/1999/xlink" content-type="mycobank" xlink:type="simple">863691</object-id>
                    	</tp:taxon-name><tp:taxon-authority>Zhu L. Yang &amp; Zi X. Yu</tp:taxon-authority><tp:taxon-status xmlns:xlink="http://www.w3.org/1999/xlink" xlink:type="simple">sp. nov.</tp:taxon-status><xref ref-type="fig" rid="F3">Fig. 3</xref></tp:nomenclature><tp:treatment-sec sec-type="Etymology"><title>Etymology.</title><p>The epithet “<italic>biformis</italic>” refers to the squamules that differ in shape, and arrangement across the pileus.</p><fig id="F3" position="float" orientation="portrait"><object-id xmlns:xlink="http://www.w3.org/1999/xlink" content-type="doi" xlink:type="simple">10.3897/mycokeys.133.195707.figure3</object-id><object-id xmlns:xlink="http://www.w3.org/1999/xlink" content-type="arpha" xlink:type="simple">5600C09B-7326-5F67-93E9-EC3B34BF4D4F</object-id><label>Figure 3.</label><caption><p><italic><tp:taxon-name><tp:taxon-name-part taxon-name-part-type="genus" reg="Inocybe">Inocybe</tp:taxon-name-part> <tp:taxon-name-part taxon-name-part-type="species" reg="biformis">biformis</tp:taxon-name-part></tp:taxon-name></italic><abbrev xmlns:xlink="http://www.w3.org/1999/xlink" content-type="institution" xlink:title="Cryptogamic Herbarium of the Kunming Institute of Botany, Chinese Academy of Sciences" xlink:type="simple">KUN-HKAS</abbrev> 130371 holotype (<bold>B, C–I</bold>), <abbrev xmlns:xlink="http://www.w3.org/1999/xlink" content-type="institution" xlink:title="Cryptogamic Herbarium of the Kunming Institute of Botany, Chinese Academy of Sciences" xlink:type="simple">KUN-HKAS</abbrev> 99469 (<bold>A</bold>). <bold>A, B</bold>. Basidiomata; <bold>C</bold>. Pleurocystidia; <bold>D</bold>. Cheilocystidia; <bold>E</bold>. Caulocystidia; <bold>F</bold>. Basidia; <bold>G</bold>. Cheiloparacystidia; <bold>H</bold>. Pileipellis; <bold>I</bold>. Basidiospores. Scale bars: 1 cm (<bold>A, B</bold>); 10 μm (<bold>C–H</bold>); 2 μm (<bold>I</bold>).</p></caption><graphic xmlns:xlink="http://www.w3.org/1999/xlink" xlink:href="mycokeys-133-237-g003.jpg" id="oo_1670660.jpg" position="float" orientation="portrait" xlink:type="simple"><uri content-type="original_file" xlink:type="simple">https://binary.pensoft.net/fig/1670660</uri></graphic></fig></tp:treatment-sec><tp:treatment-sec sec-type="Diagnosis"><title>Diagnosis.</title><p><italic><tp:taxon-name><tp:taxon-name-part taxon-name-part-type="genus" reg="Inocybe">Inocybe</tp:taxon-name-part> <tp:taxon-name-part taxon-name-part-type="species" reg="biformis">biformis</tp:taxon-name-part></tp:taxon-name></italic> looks like <italic><tp:taxon-name><tp:taxon-name-part taxon-name-part-type="genus" reg="Inocybe">I.</tp:taxon-name-part> <tp:taxon-name-part taxon-name-part-type="species" reg="beatifica">beatifica</tp:taxon-name-part></tp:taxon-name></italic> Bandini &amp; B.Oertel, but distinguished from the latter by its rougher pileus with imbricate squamules at the center, distinctly darker lamellae and restriction to high elevations above 4000 m.</p></tp:treatment-sec><tp:treatment-sec sec-type="Holotype"><title>Holotype.</title><p>China • Xizang, Linzhi, Zayu County, Chawalong Township, Jiaying Village, in a temperate subalpine coniferous forest with trees of <italic><tp:taxon-name><tp:taxon-name-part taxon-name-part-type="genus" reg="Abies">Abies</tp:taxon-name-part></tp:taxon-name></italic> and <italic><tp:taxon-name><tp:taxon-name-part taxon-name-part-type="genus" reg="Rhododendron">Rhododendron</tp:taxon-name-part></tp:taxon-name></italic>, <named-content xmlns:xlink="http://www.w3.org/1999/xlink" content-type="dwc:verbatimCoordinates" xlink:type="simple">28°30'59"N, 98°31'29"E</named-content>, alt. 4068 m, 11 August 2022, Xiang-Hua Wang 10446 (<abbrev xmlns:xlink="http://www.w3.org/1999/xlink" content-type="institution" xlink:title="Cryptogamic Herbarium of the Kunming Institute of Botany, Chinese Academy of Sciences" xlink:type="simple">KUN-HKAS</abbrev> 130371. GenBank no.: <abbrev xmlns:xlink="http://www.w3.org/1999/xlink" xlink:title="internal transcribed spacer" xlink:type="simple">ITS</abbrev>: <ext-link xmlns:xlink="http://www.w3.org/1999/xlink" xlink:href="PZ280618" ext-link-type="gen" xlink:type="simple">PZ280618</ext-link>; <abbrev xmlns:xlink="http://www.w3.org/1999/xlink" xlink:title="large subunit" xlink:type="simple">LSU</abbrev>: <ext-link xmlns:xlink="http://www.w3.org/1999/xlink" xlink:href="PZ280627" ext-link-type="gen" xlink:type="simple">PZ280627</ext-link>; <italic>rpb2</italic>: <ext-link xmlns:xlink="http://www.w3.org/1999/xlink" xlink:href="PZ284718" ext-link-type="gen" xlink:type="simple">PZ284718</ext-link>).</p></tp:treatment-sec><tp:treatment-sec sec-type="Description"><title>Description.</title><p><bold><italic>Basidiomata</italic></bold> medium-sized to large. <bold><italic>Pileus</italic></bold> 20–50 mm in diameter, hemispherical when young, gradually becoming applanate with age; surface dry, yellowish brown (5B6, 5C6) to brown (5C8, 5D8), covered with imbricate squamules at the disc, transitioning to fibrils towards the margin; margin involute when young, with white (1A1) membranous velipellis remnants, becoming straight with age, often irregularly rimose when old, white (1A1) to yellowish brown (4B5–4B8); context of pileus dull whitish (5B2) to slightly yellowish brown (5B3–5B5), odor spermatic. <bold><italic>Lamellae</italic></bold> adnate, crowded, 3–5 mm broad, alternately distributed with 1–3 tiers of lamellulae, subventricose, white (1A1) when young, pale brown (2B4–2B6) to dark brown (5D8, 5E8) with age; edge often uneven, fimbriate, concolorous with or paler than the lamellae surface. <bold><italic>Stipe</italic></bold> 35–60 × 4–7 mm, cylindrical, yellowish brown (5C5–5C7), with a subbulbous base up to 9 mm wide; apex pruinose with white (1A1) granules, becoming fibrillose to squamulose below, yet retaining sparse residual pruina; context of stipe stuffed, ochraceous (6C8, 6E8).</p><p><bold><italic>Basidiospores</italic></bold> [100/3/3] (8.5–)9.0–10.0–10.5(–11.0) × 5.0–6.0–6.5 μm, Q = 1.54–1.67–1.90, Qm ± SD = 1.67 ± 0.12, ellipsoid to slightly amygdaliform, pale yellowish brown in KOH, slightly thick-walled, smooth, typically with a prominent central lipid droplet; germ pore absent; apiculus small but distinct. <bold><italic>Basidia</italic></bold> 16–28 × 7–10 µm, mostly clavate to broadly clavate, occasionally oblong or fusiform, hyaline or pale yellowish brown in 5% KOH, mostly 4-spored, sometimes 2-spored; sterigmata up to 4 µm long. <bold><italic>Pleurocystidia</italic></bold> 60–87 × 12–22 µm, mostly narrowly lageniform with a basal pedicel, occasionally broadly conical, thick-walled (ca. 1.5–3 μm thick), pale yellowish brown or hyaline in 5% KOH; apices obtuse and crystalliferous. <bold><italic>Cheilocystidia</italic></bold> 55–80 × 14–19 µm, similar to pleurocystidia, but sometimes with a more inflated ventricose portion, thick-walled, walls colorless to yellowish. <bold><italic>Cheiloparacystidia</italic></bold> 10–25 × 7–15 µm, broadly clavate, elliptical or subglobose, thin-walled, smooth, hyaline, mixed with cheilocystidia. <bold><italic>Caulocystidia</italic></bold> 55–85 × 16–22 µm, similar to pleurocystidia but slightly broader overall. <bold><italic>Cauloparacystidia</italic></bold> 9–35 × 4–15 µm, highly variable in shape, globose, clavate or elliptical, thin-walled, hyaline, abundant. <bold><italic>Pileipellis</italic></bold> a cutis, composed of cylindrical to pyriform, thin-walled, hyaline to pale yellow hyphae 3–25 μm wide. <bold><italic>Pileal trama</italic></bold> subregularly arranged, composed of thin-walled, hyaline hyphae 12–30 μm wide. <bold><italic>Hymenophoral trama</italic></bold> 120–260 µm thick, subregularly arranged, composed of cylindrical, clavate, or slightly inflated to subglobose, rarely pyriform, thin-walled hyphae 5–25 μm wide, hyaline, or occasionally pale yellow. <bold><italic>Stipitipellis</italic></bold> regularly arranged, composed of cylindrical, hyaline to pale yellow hyphae 3–12 μm wide. <bold><italic>Clamp connections</italic></bold> common in all tissues.</p></tp:treatment-sec><tp:treatment-sec sec-type="Habitat"><title>Habitat.</title><p>Gregarious on soil in coniferous forests associated with <italic><tp:taxon-name><tp:taxon-name-part taxon-name-part-type="genus" reg="Abies">Abies</tp:taxon-name-part></tp:taxon-name></italic> and <italic><tp:taxon-name><tp:taxon-name-part taxon-name-part-type="genus" reg="Rhododendron">Rhododendron</tp:taxon-name-part></tp:taxon-name></italic>; summer.</p></tp:treatment-sec><tp:treatment-sec sec-type="Distribution"><title>Distribution.</title><p>Currently known only from southwestern China.</p></tp:treatment-sec><tp:treatment-sec sec-type="Additional specimens examined"><title>Additional specimens examined.</title><p>China • Xizang, Linzhi, Zayu County, Chawalong Township, Jiaying Village, in a coniferous forest with trees of <italic><tp:taxon-name><tp:taxon-name-part taxon-name-part-type="genus" reg="Abies">Abies</tp:taxon-name-part></tp:taxon-name></italic> and <italic><tp:taxon-name><tp:taxon-name-part taxon-name-part-type="genus" reg="Rhododendron">Rhododendron</tp:taxon-name-part></tp:taxon-name></italic>, <named-content xmlns:xlink="http://www.w3.org/1999/xlink" content-type="dwc:verbatimCoordinates" xlink:type="simple">28°30'58"N, 98°31'29"E</named-content>, alt. 4075 m, 11 August 2022, Xiang-Hua Wang 10475 (<abbrev xmlns:xlink="http://www.w3.org/1999/xlink" content-type="institution" xlink:title="Cryptogamic Herbarium of the Kunming Institute of Botany, Chinese Academy of Sciences" xlink:type="simple">KUN-HKAS</abbrev> 130400); China • Sichuan, Ganzi Autonomous Prefecture, Kangding City, Yala Township, Mugecuo Nature Reserve, in a coniferous forest with trees of <italic><tp:taxon-name><tp:taxon-name-part taxon-name-part-type="genus" reg="Abies">Abies</tp:taxon-name-part></tp:taxon-name></italic>, <named-content xmlns:xlink="http://www.w3.org/1999/xlink" content-type="dwc:verbatimCoordinates" xlink:type="simple">30°10'13"N, 101°52'20"E</named-content>, alt. 4050 m, 9 September 2016, Bang Feng 115 (<abbrev xmlns:xlink="http://www.w3.org/1999/xlink" content-type="institution" xlink:title="Cryptogamic Herbarium of the Kunming Institute of Botany, Chinese Academy of Sciences" xlink:type="simple">KUN-HKAS</abbrev> 99469).</p></tp:treatment-sec><tp:treatment-sec sec-type="Notes"><title>Notes.</title><p><italic><tp:taxon-name><tp:taxon-name-part taxon-name-part-type="genus" reg="Inocybe">Inocybe</tp:taxon-name-part> <tp:taxon-name-part taxon-name-part-type="species" reg="biformis">biformis</tp:taxon-name-part></tp:taxon-name></italic> is characterized by a yellowish brown to brown pileus with imbricate squamules at the disc, transitioning to fibrils towards the margin, and a pruinose stipe.</p><p>Phylogenetically, <italic><tp:taxon-name><tp:taxon-name-part taxon-name-part-type="genus" reg="Inocybe">I.</tp:taxon-name-part> <tp:taxon-name-part taxon-name-part-type="species" reg="biformis">biformis</tp:taxon-name-part></tp:taxon-name></italic> belongs to the smooth-spored temperate boreal clade (<abbrev xmlns:xlink="http://www.w3.org/1999/xlink" xlink:title="smooth-spored temperate boreal clade" xlink:type="simple">STBC</abbrev>) (<xref ref-type="bibr" rid="B42">Matheny 2009</xref>; <xref ref-type="bibr" rid="B47">Matheny et al. 2020</xref>). BLAST searches of the <abbrev xmlns:xlink="http://www.w3.org/1999/xlink" xlink:title="internal transcribed spacer" xlink:type="simple">ITS</abbrev> sequence of the <italic><tp:taxon-name><tp:taxon-name-part taxon-name-part-type="genus" reg="Inocybe">I.</tp:taxon-name-part> <tp:taxon-name-part taxon-name-part-type="species" reg="biformis">biformis</tp:taxon-name-part></tp:taxon-name></italic> holotype indicate a close match to <italic><tp:taxon-name><tp:taxon-name-part taxon-name-part-type="genus" reg="Inocybe">I.</tp:taxon-name-part> <tp:taxon-name-part taxon-name-part-type="species" reg="juturnae">juturnae</tp:taxon-name-part></tp:taxon-name></italic>, with a sequence similarity of 90.9% to the holotype of that species. However, <italic><tp:taxon-name><tp:taxon-name-part taxon-name-part-type="genus" reg="Inocybe">I.</tp:taxon-name-part> <tp:taxon-name-part taxon-name-part-type="species" reg="juturnae">juturnae</tp:taxon-name-part></tp:taxon-name></italic> differs from <italic><tp:taxon-name><tp:taxon-name-part taxon-name-part-type="genus" reg="Inocybe">I.</tp:taxon-name-part> <tp:taxon-name-part taxon-name-part-type="species" reg="biformis">biformis</tp:taxon-name-part></tp:taxon-name></italic> by its warm yellow and smooth to minutely tomentose pileus (<xref ref-type="bibr" rid="B4">Bandini et al. 2023</xref>). Morphologically, <italic><tp:taxon-name><tp:taxon-name-part taxon-name-part-type="genus" reg="Inocybe">I.</tp:taxon-name-part> <tp:taxon-name-part taxon-name-part-type="species" reg="biformis">biformis</tp:taxon-name-part></tp:taxon-name></italic> could be mistaken for <italic><tp:taxon-name><tp:taxon-name-part taxon-name-part-type="genus" reg="Inocybe">I.</tp:taxon-name-part> <tp:taxon-name-part taxon-name-part-type="species" reg="beatifica">beatifica</tp:taxon-name-part></tp:taxon-name></italic>, but the latter differs by having a relatively smoother pileus surface, paler lamellae at maturity, and uniformly white context in both the pileus and stipe (<xref ref-type="bibr" rid="B2">Bandini et al. 2021</xref>). <italic><tp:taxon-name><tp:taxon-name-part taxon-name-part-type="genus" reg="Inocybe">Inocybe</tp:taxon-name-part> <tp:taxon-name-part taxon-name-part-type="species" reg="costinitii">costinitii</tp:taxon-name-part></tp:taxon-name></italic> Bizio, Ferisin &amp; Dovana features more distant lamellae and almost neckless hymenial cystidia, contrasting with the narrowly lageniform cystidia of <italic><tp:taxon-name><tp:taxon-name-part taxon-name-part-type="genus" reg="Inocybe">I.</tp:taxon-name-part> <tp:taxon-name-part taxon-name-part-type="species" reg="biformis">biformis</tp:taxon-name-part></tp:taxon-name></italic> (<xref ref-type="bibr" rid="B8">Bizio et al. 2016</xref>).</p><p>Moreover, <italic><tp:taxon-name><tp:taxon-name-part taxon-name-part-type="genus" reg="Inocybe">I.</tp:taxon-name-part> <tp:taxon-name-part taxon-name-part-type="species" reg="biformis">biformis</tp:taxon-name-part></tp:taxon-name></italic> shares a squamulose or felty pileus texture with <italic><tp:taxon-name><tp:taxon-name-part taxon-name-part-type="genus" reg="Inocybe">I.</tp:taxon-name-part> <tp:taxon-name-part taxon-name-part-type="species" reg="plurabellae">plurabellae</tp:taxon-name-part></tp:taxon-name></italic> Bandini, B. Oertel &amp; U. Eberh., <italic><tp:taxon-name><tp:taxon-name-part taxon-name-part-type="genus" reg="Inocybe">I.</tp:taxon-name-part> <tp:taxon-name-part taxon-name-part-type="species" reg="flocculosa">flocculosa</tp:taxon-name-part></tp:taxon-name></italic> Sacc., and <italic><tp:taxon-name><tp:taxon-name-part taxon-name-part-type="genus" reg="Inocybe">I.</tp:taxon-name-part> <tp:taxon-name-part taxon-name-part-type="species" reg="tigrina">tigrina</tp:taxon-name-part></tp:taxon-name></italic> R. Heim. However, <italic><tp:taxon-name><tp:taxon-name-part taxon-name-part-type="genus" reg="Inocybe">I.</tp:taxon-name-part> <tp:taxon-name-part taxon-name-part-type="species" reg="plurabellae">plurabellae</tp:taxon-name-part></tp:taxon-name></italic> exhibits highly variable pileus coloration and a finely roughened pileus surface (<xref ref-type="bibr" rid="B2">Bandini et al. 2021</xref>); <italic><tp:taxon-name><tp:taxon-name-part taxon-name-part-type="genus" reg="Inocybe">I.</tp:taxon-name-part> <tp:taxon-name-part taxon-name-part-type="species" reg="flocculosa">flocculosa</tp:taxon-name-part></tp:taxon-name></italic> has a more uniform, less variable pileus color, a (sub) squamulose pileus texture, and a distinctly paler stipe at maturity (<xref ref-type="bibr" rid="B31">Kuyper 1986</xref>; <xref ref-type="bibr" rid="B65">Stangl 1989</xref>; <xref ref-type="bibr" rid="B2">Bandini et al. 2021</xref>); <italic><tp:taxon-name><tp:taxon-name-part taxon-name-part-type="genus" reg="Inocybe">I.</tp:taxon-name-part> <tp:taxon-name-part taxon-name-part-type="species" reg="tigrina">tigrina</tp:taxon-name-part></tp:taxon-name></italic> typically exhibits a bicolored, felty to sublanose pileus with diffracted fibers as well as consistently narrower basidiospores (<xref ref-type="bibr" rid="B23">Heim 1931</xref>; <xref ref-type="bibr" rid="B15">Ferrari 2006</xref>; <xref ref-type="bibr" rid="B38">Ludwig 2017</xref>; <xref ref-type="bibr" rid="B2">Bandini et al. 2021</xref>). Ecologically, <italic><tp:taxon-name><tp:taxon-name-part taxon-name-part-type="genus" reg="Inocybe">I.</tp:taxon-name-part> <tp:taxon-name-part taxon-name-part-type="species" reg="biformis">biformis</tp:taxon-name-part></tp:taxon-name></italic> is uniquely adapted to high-altitude environments (over 4000 m), whereas the other species are predominantly distributed in Europe and often associate with different hosts at lower altitudes.</p></tp:treatment-sec><ref-list><ref id="B42"><mixed-citation xmlns:xlink="http://www.w3.org/1999/xlink" xlink:type="simple">Matheny PB (2009) A phylogenetic classification of the <tp:taxon-name><tp:taxon-name-part taxon-name-part-type="family">Inocybaceae</tp:taxon-name-part></tp:taxon-name>. McIlvainea 18(1): 11–21.</mixed-citation></ref><ref id="B47"><mixed-citation xmlns:xlink="http://www.w3.org/1999/xlink" xlink:type="simple">Matheny PB, Hobbs AM, Esteve-Raventós F (2020) Genera of <tp:taxon-name><tp:taxon-name-part taxon-name-part-type="family">Inocybaceae</tp:taxon-name-part></tp:taxon-name>: new skin for the old ceremony. Mycologia 112(1): 83–120. <ext-link xlink:href="10.1080/00275514.2019.1668906" ext-link-type="doi" xlink:type="simple">https://doi.org/10.1080/00275514.2019.1668906</ext-link></mixed-citation></ref><ref id="B4"><mixed-citation xmlns:xlink="http://www.w3.org/1999/xlink" xlink:type="simple">Bandini D, Oertel B, Eberhardt U (2023) Noch mehr Risspilze (4): Vierzehn neue Arten der Familie <tp:taxon-name><tp:taxon-name-part taxon-name-part-type="family">Inocybaceae</tp:taxon-name-part></tp:taxon-name>. Mycologia Bavarica 23: 1–50.</mixed-citation></ref><ref id="B2"><mixed-citation xmlns:xlink="http://www.w3.org/1999/xlink" xlink:type="simple">Bandini D, Oertel B, Eberhardt U (2021) A fresh outlook on the smooth-spored species of <italic><tp:taxon-name><tp:taxon-name-part taxon-name-part-type="genus">Inocybe</tp:taxon-name-part></tp:taxon-name></italic>: type studies and 18 new species. Mycological Progress 20(9): 1019–1114. <ext-link xlink:href="10.1007/s11557-021-01712-w" ext-link-type="doi" xlink:type="simple">https://doi.org/10.1007/s11557-021-01712-w</ext-link></mixed-citation></ref><ref id="B8"><mixed-citation xmlns:xlink="http://www.w3.org/1999/xlink" xlink:type="simple">Bizio E, Ferisin G, Dovana F (2016) <italic><tp:taxon-name><tp:taxon-name-part taxon-name-part-type="genus">Inocybe</tp:taxon-name-part> <tp:taxon-name-part taxon-name-part-type="species">costinitii</tp:taxon-name-part></tp:taxon-name></italic>, a new species from the Istrian coast. Micologia e Vegetazione Mediterranea 31(2): 95–102.</mixed-citation></ref><ref id="B31"><mixed-citation xmlns:xlink="http://www.w3.org/1999/xlink" xlink:type="simple">Kuyper TW (1986) A revision of the genus <italic><tp:taxon-name><tp:taxon-name-part taxon-name-part-type="genus">Inocybe</tp:taxon-name-part></tp:taxon-name></italic> in Europe. I. subgenus <italic><tp:taxon-name><tp:taxon-name-part taxon-name-part-type="genus">Inosperma</tp:taxon-name-part></tp:taxon-name></italic> and the smooth-spored species of subgenus <italic><tp:taxon-name><tp:taxon-name-part taxon-name-part-type="genus">Inocybe</tp:taxon-name-part></tp:taxon-name></italic>. Persoonia 3(Suppl): 1–247.</mixed-citation></ref><ref id="B65"><mixed-citation xmlns:xlink="http://www.w3.org/1999/xlink" xlink:type="simple">Stangl J (1989) Die Gattung <italic><tp:taxon-name><tp:taxon-name-part taxon-name-part-type="genus">Inocybe</tp:taxon-name-part></tp:taxon-name></italic> in Bayern. Hoppea 46: 5–388.</mixed-citation></ref><ref id="B23"><mixed-citation xmlns:xlink="http://www.w3.org/1999/xlink" xlink:type="simple">Heim R (1931) Le genre <italic><tp:taxon-name><tp:taxon-name-part taxon-name-part-type="genus">Inocybe</tp:taxon-name-part></tp:taxon-name></italic> (Encyclopédie Mycologique I). Lechevalier, Paris (France).</mixed-citation></ref><ref id="B15"><mixed-citation xmlns:xlink="http://www.w3.org/1999/xlink" xlink:type="simple">Ferrari E (2006) <italic><tp:taxon-name><tp:taxon-name-part taxon-name-part-type="genus">Inocybe</tp:taxon-name-part></tp:taxon-name></italic> alpine e subalpine (<tp:taxon-name><tp:taxon-name-part taxon-name-part-type="kingdom">Fungi</tp:taxon-name-part></tp:taxon-name> non delineati 34–36). Candusso, Alassio (Italy).</mixed-citation></ref><ref id="B38"><mixed-citation xmlns:xlink="http://www.w3.org/1999/xlink" xlink:type="simple">Ludwig E (2017) Pilzkompendium 4 (parts 1 &amp; 2). Fungicon, Berlin (Germany).</mixed-citation></ref></ref-list></tp:taxon-treatment>
