# Supplementary material for: Three new species of Inocybe (Inocybaceae, Agaricales) from Southwestern China
Source: MycoKeys. 2026 Jun 5;133:237–57. doi: 10.3897/mycokeys.133.195707 (PMC13263722; doi:10.3897/mycokeys.133.195707)
Supplement: XML Treatment for Inocybe fulvobasalis [file mycokeys.133.195707-treatment3.xml]

<!DOCTYPE tp:taxon-treatment
  PUBLIC "-//TaxonX//DTD Taxonomic Treatment Publishing DTD v0 20100105//EN" "tax-treatment-NSO.dtd">
<tp:taxon-treatment xmlns:tp="http://www.plazi.org/taxpub"><tp:treatment-meta><kwd-group><label>Taxon classification</label><kwd>
                <named-content content-type="kingdom">Fungi</named-content>
              </kwd><kwd>
                <named-content content-type="order">Agaricales</named-content>
              </kwd><kwd>
                <named-content content-type="family">Inocybaceae</named-content>
              </kwd></kwd-group><mixed-citation publication-type="journal"><person-group><name><surname>Yu</surname><given-names>Zi X.</given-names></name><name><surname>Yang</surname><given-names>Zhu L.</given-names></name></person-group><article-title>Three new species of <italic><tp:taxon-name><tp:taxon-name-part taxon-name-part-type="genus" reg="Inocybe">Inocybe</tp:taxon-name-part></tp:taxon-name></italic> (<tp:taxon-name><tp:taxon-name-part taxon-name-part-type="family" reg="Inocybaceae">Inocybaceae</tp:taxon-name-part></tp:taxon-name>, <tp:taxon-name><tp:taxon-name-part taxon-name-part-type="order" reg="Agaricales">Agaricales</tp:taxon-name-part></tp:taxon-name>) from Southwestern China</article-title><source>MycoKeys</source><day>05</day><month>06</month><year>2026</year><volume>133</volume><fpage>237</fpage><lpage>257</lpage><pub-id pub-id-type="doi">10.3897/mycokeys.133.195707</pub-id></mixed-citation></tp:treatment-meta><tp:nomenclature><tp:taxon-name><object-id xmlns:xlink="http://www.w3.org/1999/xlink" content-type="arpha" xlink:type="simple">3368DE2A-371E-5FFD-8911-312044EA378A</object-id>
                    		<tp:taxon-name-part taxon-name-part-type="genus" reg="Inocybe">Inocybe</tp:taxon-name-part> <tp:taxon-name-part taxon-name-part-type="species" reg="fulvobasalis">fulvobasalis</tp:taxon-name-part>
                    	
                    		<object-id xmlns:xlink="http://www.w3.org/1999/xlink" content-type="mycobank" xlink:type="simple">863672</object-id>
                    	</tp:taxon-name><tp:taxon-authority>Zhu L. Yang &amp; Zi X. Yu</tp:taxon-authority><tp:taxon-status xmlns:xlink="http://www.w3.org/1999/xlink" xlink:type="simple">sp. nov.</tp:taxon-status><xref ref-type="fig" rid="F4">Fig. 4</xref></tp:nomenclature><tp:treatment-sec sec-type="Etymology"><title>Etymology.</title><p>The epithet “<italic>fulvobasalis</italic>” refers to the characteristic persistently yellow-brown base of the stipe throughout the ontogeny of this species.</p><fig id="F4" position="float" orientation="portrait"><object-id xmlns:xlink="http://www.w3.org/1999/xlink" content-type="doi" xlink:type="simple">10.3897/mycokeys.133.195707.figure4</object-id><object-id xmlns:xlink="http://www.w3.org/1999/xlink" content-type="arpha" xlink:type="simple">96DBEC2F-AA61-543A-861C-F956F25D00F3</object-id><label>Figure 4.</label><caption><p><italic><tp:taxon-name><tp:taxon-name-part taxon-name-part-type="genus" reg="Inocybe">Inocybe</tp:taxon-name-part> <tp:taxon-name-part taxon-name-part-type="species" reg="fulvobasalis">fulvobasalis</tp:taxon-name-part></tp:taxon-name></italic><abbrev xmlns:xlink="http://www.w3.org/1999/xlink" content-type="institution" xlink:title="Cryptogamic Herbarium of the Kunming Institute of Botany, Chinese Academy of Sciences" xlink:type="simple">KUN-HKAS</abbrev> 154762 holotype (<bold>B, C–I</bold>), <abbrev xmlns:xlink="http://www.w3.org/1999/xlink" content-type="institution" xlink:title="Cryptogamic Herbarium of the Kunming Institute of Botany, Chinese Academy of Sciences" xlink:type="simple">KUN-HKAS</abbrev> 130373 (<bold>A</bold>). <bold>A, B</bold>. Basidiomata; <bold>C</bold>. Pleurocystidia; <bold>D</bold>. Cheilocystidia; <bold>E</bold>. Caulocystidia; <bold>F</bold>. Basidia; <bold>G</bold>. Cheiloparacystidia; <bold>H</bold>. Pileipellis; <bold>I</bold>. Basidiospores. Scale bars: 1 cm (<bold>A, B</bold>); 10 μm (<bold>C–H</bold>); 2 μm (<bold>I</bold>).</p></caption><graphic xmlns:xlink="http://www.w3.org/1999/xlink" xlink:href="mycokeys-133-237-g004.jpg" id="oo_1670661.jpg" position="float" orientation="portrait" xlink:type="simple"><uri content-type="original_file" xlink:type="simple">https://binary.pensoft.net/fig/1670661</uri></graphic></fig></tp:treatment-sec><tp:treatment-sec sec-type="Diagnosis"><title>Diagnosis.</title><p><italic><tp:taxon-name><tp:taxon-name-part taxon-name-part-type="genus" reg="Inocybe">Inocybe</tp:taxon-name-part> <tp:taxon-name-part taxon-name-part-type="species" reg="fulvobasalis">fulvobasalis</tp:taxon-name-part></tp:taxon-name></italic> can be distinguished from other species in the <italic><tp:taxon-name><tp:taxon-name-part taxon-name-part-type="genus" reg="Inocybe">I.</tp:taxon-name-part> <tp:taxon-name-part taxon-name-part-type="species" reg="lilacina">lilacina</tp:taxon-name-part></tp:taxon-name></italic> subgroup by its grayish lilac pileus, which is hemispherical to subumbonate when young, as well as its stipe with a persistently yellow-brown base throughout ontogeny.</p></tp:treatment-sec><tp:treatment-sec sec-type="Holotype"><title>Holotype.</title><p>China • Yunnan, Diqing Zang Autonomous Prefecture, Shangri-La City, Potatso National Park, in a temperate broad-leaved and coniferous mixed forest with trees of <italic><tp:taxon-name><tp:taxon-name-part taxon-name-part-type="genus" reg="Picea">Picea</tp:taxon-name-part></tp:taxon-name></italic>, <italic><tp:taxon-name><tp:taxon-name-part taxon-name-part-type="genus" reg="Abies">Abies</tp:taxon-name-part></tp:taxon-name></italic> and <italic><tp:taxon-name><tp:taxon-name-part taxon-name-part-type="genus" reg="Quercus">Quercus</tp:taxon-name-part> <tp:taxon-name-part taxon-name-part-type="species" reg="acutissima">acutissima</tp:taxon-name-part></tp:taxon-name></italic>, <named-content xmlns:xlink="http://www.w3.org/1999/xlink" content-type="dwc:verbatimCoordinates" xlink:type="simple">27°52'48"N, 99°57'00"E</named-content>, alt. 3613 m, 11 September 2023, Wei-Chao Feng 0064 (<abbrev xmlns:xlink="http://www.w3.org/1999/xlink" content-type="institution" xlink:title="Cryptogamic Herbarium of the Kunming Institute of Botany, Chinese Academy of Sciences" xlink:type="simple">KUN-HKAS</abbrev> 154762. GenBank no.: <abbrev xmlns:xlink="http://www.w3.org/1999/xlink" xlink:title="internal transcribed spacer" xlink:type="simple">ITS</abbrev>: <ext-link xmlns:xlink="http://www.w3.org/1999/xlink" xlink:href="PZ280621" ext-link-type="gen" xlink:type="simple">PZ280621</ext-link>; <abbrev xmlns:xlink="http://www.w3.org/1999/xlink" xlink:title="large subunit" xlink:type="simple">LSU</abbrev>: <ext-link xmlns:xlink="http://www.w3.org/1999/xlink" xlink:href="PZ280630" ext-link-type="gen" xlink:type="simple">PZ280630</ext-link>; <italic>rpb2</italic>: <ext-link xmlns:xlink="http://www.w3.org/1999/xlink" xlink:href="PZ284721" ext-link-type="gen" xlink:type="simple">PZ284721</ext-link>).</p></tp:treatment-sec><tp:treatment-sec sec-type="Description"><title>Description.</title><p><bold><italic>Basidiomata</italic></bold> small to medium-sized. <bold><italic>Pileus</italic></bold> 10–40 mm in diameter, hemispherical to subumbonate when young, gradually expanding to convex or plano-convex with age, often with an indistinct central umbo; surface hygrophanous, pale lilac (15A2, 15A3) to grayish lilac (16B2, 16B3) throughout when young, with the umbo often tinged with pale brownish (4B5–4B8) buff, the disc and umbo fade to yellowish (3A3–3A6) with age; margin initially incurved, becoming depressed to straight with age, often retaining faint lilac (15A2, 15A3) tones, occasionally with an orange-brown tinge (6A3–6A5), silky-fibrillose; context of pileus white (1A1) to pale whitish gray (1B1), odor strongly spermatic. <bold><italic>Lamellae</italic></bold> emarginate to sinuate, crowded, 3–5 mm broad, alternately distributed with 1–3 tiers of lamellulae, subventricose, pale grayish lilac (15A2, 15B2) when young, becoming pale yellowish (4A2–4A4) when old; edges indistinctly pallid-fimbriate. <bold><italic>Stipe</italic></bold> 37–87 × 2–5 mm, cylindrical, pale grayish lilac (15A2, 15B2) when young, the apex bearing the most intense lilac tones, occasionally becoming pale yellow (1A2–1A5) overall with age, the base consistently tinged with stable yellowish brown (3A5, 3B5) to light brownish (4A7, 4B7) buff; with upper 1/8–1/6 distinctly pruinose, faint longitudinal fibrillose striations present towards the base; cortina fugacious, occasionally leaving fugacious, ephemeral annular remnants on the upper stipe.</p><p><bold><italic>Basidiospores</italic></bold> [100/4/4] (9.0)9.5–10.0–11.0(12.0) × (5.0)5.5–6.0–7.0(7.2) μm, Q = (1.5)1.57–1.67–1.83(2.2), Qm ± SD = 1.67 ± 0.13, ellipsoid to slightly amygdaliform, yellowish brown in KOH, slightly thick-walled, smooth, typically with a prominent central lipid droplet; germ pore absent; apiculus small but distinct. <bold><italic>Basidia</italic></bold> 15–32 × 6–13 µm, narrowly clavate to clavate, hyaline in 5% KOH; mostly 4-spored, sometimes 2-spored; sterigmata up to 5 µm long. <bold><italic>Pleurocystidia</italic></bold> 52–75 × 16–22 µm, narrowly utriform or fusiform with a basal pedicel, occasionally ovoid, thick-walled (ca. 0.5–2 μm thick), pale yellowish green or hyaline in 5% KOH; apices obtuse and crystalliferous. <bold><italic>Cheilocystidia</italic></bold> 55–75 × 13–20 µm, similar to pleurocystidia, but sometimes with a more slender and elongated neck. <bold><italic>Cheiloparacystidia</italic></bold> 8–27 × 5–20 µm, clavate, elliptical or subglobose, thin-walled, smooth, hyaline, mixed with cheilocystidia. <bold><italic>Caulocystidia</italic></bold> 53–95 × 10–19 µm, similar to hymenial cystidia, mostly narrowly lageniform. <bold><italic>Cauloparacystidia</italic></bold> 13–35 × 9–15 µm, clavate, elliptical or subglobose, thin-walled to slightly thickened, hyaline, abundant. <bold><italic>Pileipellis</italic></bold> a cutis, composed of slender and cylindrical, thin-walled, hyaline hyphae 3–8 μm wide. <bold><italic>Pileal trama</italic></bold> subregularly arranged, composed of thin-walled hyphae 7–25 μm wide. <bold><italic>Hymenophoral trama</italic></bold> regularly to subregularly arranged, composed of cylindrical to clavate, thin-walled, smooth, hyaline hyphae 3–15 μm wide. <bold><italic>Stipitipellis</italic></bold> regularly arranged, composed of cylindrical, hyaline to pale yellow hyphae 5–16 μm wide. <bold><italic>Clamp connections</italic></bold> common in all tissues.</p></tp:treatment-sec><tp:treatment-sec sec-type="Habitat"><title>Habitat.</title><p>Gregarious on soil in temperate broad-leaved and coniferous mixed forests with trees of <italic><tp:taxon-name><tp:taxon-name-part taxon-name-part-type="genus" reg="Picea">Picea</tp:taxon-name-part></tp:taxon-name></italic>, <italic><tp:taxon-name><tp:taxon-name-part taxon-name-part-type="genus" reg="Abies">Abies</tp:taxon-name-part></tp:taxon-name></italic> and <italic><tp:taxon-name><tp:taxon-name-part taxon-name-part-type="genus" reg="Quercus">Quercus</tp:taxon-name-part> <tp:taxon-name-part taxon-name-part-type="species" reg="acutissima">acutissima</tp:taxon-name-part></tp:taxon-name></italic>, or in coniferous forests with trees of <italic><tp:taxon-name><tp:taxon-name-part taxon-name-part-type="genus" reg="Abies">Abies</tp:taxon-name-part></tp:taxon-name></italic> and <italic><tp:taxon-name><tp:taxon-name-part taxon-name-part-type="genus" reg="Rhododendron">Rhododendron</tp:taxon-name-part></tp:taxon-name></italic>.</p></tp:treatment-sec><tp:treatment-sec sec-type="Distribution"><title>Distribution.</title><p>Currently known only from southwestern China.</p></tp:treatment-sec><tp:treatment-sec sec-type="Additional specimens examined"><title>Additional specimens examined.</title><p>China • Yunnan, Diqing Zang Autonomous Prefecture, Shangri-La City, Potatso National Park, in a temperate broad-leaved and coniferous mixed forest with trees of <italic><tp:taxon-name><tp:taxon-name-part taxon-name-part-type="genus" reg="Picea">Picea</tp:taxon-name-part></tp:taxon-name></italic>, <italic><tp:taxon-name><tp:taxon-name-part taxon-name-part-type="genus" reg="Abies">Abies</tp:taxon-name-part></tp:taxon-name></italic> and <italic><tp:taxon-name><tp:taxon-name-part taxon-name-part-type="genus" reg="Quercus">Quercus</tp:taxon-name-part> <tp:taxon-name-part taxon-name-part-type="species" reg="acutissima">acutissima</tp:taxon-name-part></tp:taxon-name></italic>, <named-content xmlns:xlink="http://www.w3.org/1999/xlink" content-type="dwc:verbatimCoordinates" xlink:type="simple">27°52'48"N, 99°57'00"E</named-content>, alt. 3521 m, 11 September 2023, Wei-Chao Feng 0045 (<abbrev xmlns:xlink="http://www.w3.org/1999/xlink" content-type="institution" xlink:title="Cryptogamic Herbarium of the Kunming Institute of Botany, Chinese Academy of Sciences" xlink:type="simple">KUN-HKAS</abbrev> 154761); China • Yunnan, Diqing Zang Autonomous Prefecture, Shangri-La City, near Longmu Middle Bridge, East Ring Road, in a temperate broad-leaved and coniferous mixed forest with trees of <italic><tp:taxon-name><tp:taxon-name-part taxon-name-part-type="genus" reg="Picea">Picea</tp:taxon-name-part></tp:taxon-name></italic>, <named-content xmlns:xlink="http://www.w3.org/1999/xlink" content-type="dwc:verbatimCoordinates" xlink:type="simple">27°42'18"N, 100°00'39"E</named-content>, alt. 3474 m, 13 September 2023, Ze-Wei Liu 291 (<abbrev xmlns:xlink="http://www.w3.org/1999/xlink" content-type="institution" xlink:title="Cryptogamic Herbarium of the Kunming Institute of Botany, Chinese Academy of Sciences" xlink:type="simple">KUN-HKAS</abbrev> 154763); China • Xizang, Linzhi, Zayu County, Chawalong Township, Jiaying Village, in a coniferous forest with trees of <italic><tp:taxon-name><tp:taxon-name-part taxon-name-part-type="genus" reg="Abies">Abies</tp:taxon-name-part></tp:taxon-name></italic> and <italic><tp:taxon-name><tp:taxon-name-part taxon-name-part-type="genus" reg="Rhododendron">Rhododendron</tp:taxon-name-part></tp:taxon-name></italic>, <named-content xmlns:xlink="http://www.w3.org/1999/xlink" content-type="dwc:verbatimCoordinates" xlink:type="simple">28°30'59"N, 98°31'29"E</named-content>, alt. 4027 m, 11 August 2022, Xiang-Hua Wang 10448 (<abbrev xmlns:xlink="http://www.w3.org/1999/xlink" content-type="institution" xlink:title="Cryptogamic Herbarium of the Kunming Institute of Botany, Chinese Academy of Sciences" xlink:type="simple">KUN-HKAS</abbrev> 130373).</p></tp:treatment-sec><tp:treatment-sec sec-type="Notes"><title>Notes.</title><p><italic><tp:taxon-name><tp:taxon-name-part taxon-name-part-type="genus" reg="Inocybe">Inocybe</tp:taxon-name-part> <tp:taxon-name-part taxon-name-part-type="species" reg="fulvobasalis">fulvobasalis</tp:taxon-name-part></tp:taxon-name></italic> is characterized by a grayish lilac pileus, with the umbo often tinged with pale brownish buff, and a grayish lilac stipe with a persistently yellow-brown base.</p><p>Phylogenetically, <italic><tp:taxon-name><tp:taxon-name-part taxon-name-part-type="genus" reg="Inocybe">I.</tp:taxon-name-part> <tp:taxon-name-part taxon-name-part-type="species" reg="fulvobasalis">fulvobasalis</tp:taxon-name-part></tp:taxon-name></italic> is located in the <italic><tp:taxon-name><tp:taxon-name-part taxon-name-part-type="genus" reg="Inocybe">I.</tp:taxon-name-part> <tp:taxon-name-part taxon-name-part-type="species" reg="geophylla">geophylla</tp:taxon-name-part></tp:taxon-name></italic> (Fr.) P. Kumm. group and forms a sister clade to the <italic><tp:taxon-name><tp:taxon-name-part taxon-name-part-type="genus" reg="Inocybe">I.</tp:taxon-name-part> <tp:taxon-name-part taxon-name-part-type="species" reg="lilacina">lilacina</tp:taxon-name-part></tp:taxon-name></italic> subgroup, which consists of <italic><tp:taxon-name><tp:taxon-name-part taxon-name-part-type="genus" reg="Inocybe">I.</tp:taxon-name-part> <tp:taxon-name-part taxon-name-part-type="species" reg="pallidicremea">pallidicremea</tp:taxon-name-part></tp:taxon-name></italic> Grund &amp; D.E. Stuntz, <italic><tp:taxon-name><tp:taxon-name-part taxon-name-part-type="genus" reg="Inocybe">I.</tp:taxon-name-part> <tp:taxon-name-part taxon-name-part-type="species" reg="ionocephala">ionocephala</tp:taxon-name-part></tp:taxon-name></italic> Matheny, <italic><tp:taxon-name><tp:taxon-name-part taxon-name-part-type="genus" reg="Inocybe">I.</tp:taxon-name-part> <tp:taxon-name-part taxon-name-part-type="species" reg="lilacina">lilacina</tp:taxon-name-part></tp:taxon-name></italic> (Peck) Kauffman and <italic><tp:taxon-name><tp:taxon-name-part taxon-name-part-type="genus" reg="Inocybe">I.</tp:taxon-name-part> <tp:taxon-name-part taxon-name-part-type="species" reg="sublilacina">sublilacina</tp:taxon-name-part></tp:taxon-name></italic> Matheny &amp; A. Voitk (<xref ref-type="bibr" rid="B41">Matheny 2005</xref>; <xref ref-type="bibr" rid="B61">Ryberg et al. 2010</xref>; <xref ref-type="bibr" rid="B52">Matheny and Swenie 2018</xref>). Morphologically, <italic><tp:taxon-name><tp:taxon-name-part taxon-name-part-type="genus" reg="Inocybe">I.</tp:taxon-name-part> <tp:taxon-name-part taxon-name-part-type="species" reg="fulvobasalis">fulvobasalis</tp:taxon-name-part></tp:taxon-name></italic> is easily confused with <italic><tp:taxon-name><tp:taxon-name-part taxon-name-part-type="genus" reg="Inocybe">I.</tp:taxon-name-part> <tp:taxon-name-part taxon-name-part-type="species" reg="pallidicremea">pallidicremea</tp:taxon-name-part></tp:taxon-name></italic> and <italic><tp:taxon-name><tp:taxon-name-part taxon-name-part-type="genus" reg="Inocybe">I.</tp:taxon-name-part> <tp:taxon-name-part taxon-name-part-type="species" reg="ionocephala">ionocephala</tp:taxon-name-part></tp:taxon-name></italic>. However, <italic><tp:taxon-name><tp:taxon-name-part taxon-name-part-type="genus" reg="Inocybe">I.</tp:taxon-name-part> <tp:taxon-name-part taxon-name-part-type="species" reg="pallidicremea">pallidicremea</tp:taxon-name-part></tp:taxon-name></italic> differs in often being obtusely conical when young, having a deeper purple coloration, a more prominent umbo at maturity, and slightly smaller basidiospores (9.0 × 5.3 μm vs. 10.0 × 6.0 μm) (<xref ref-type="bibr" rid="B21">Grund and Stuntz 1977</xref>; <xref ref-type="bibr" rid="B36">Lincoff 1981</xref>; <xref ref-type="bibr" rid="B52">Matheny and Swenie 2018</xref>); <italic><tp:taxon-name><tp:taxon-name-part taxon-name-part-type="genus" reg="Inocybe">I.</tp:taxon-name-part> <tp:taxon-name-part taxon-name-part-type="species" reg="ionocephala">ionocephala</tp:taxon-name-part></tp:taxon-name></italic> is separated by its white stipe throughout the entire ontogeny (<xref ref-type="bibr" rid="B52">Matheny and Swenie 2018</xref>). <italic><tp:taxon-name><tp:taxon-name-part taxon-name-part-type="genus" reg="Inocybe">Inocybe</tp:taxon-name-part> <tp:taxon-name-part taxon-name-part-type="species" reg="lilacina">lilacina</tp:taxon-name-part></tp:taxon-name></italic> can be distinguished by its brighter, more vivid overall purple coloration, and a deeply purple pileus disc that is significantly more persistent through development (<xref ref-type="bibr" rid="B55">Peck 1874</xref>; <xref ref-type="bibr" rid="B26">Kauffman 1918</xref>, <xref ref-type="bibr" rid="B27">1924</xref>; <xref ref-type="bibr" rid="B52">Matheny and Swenie 2018</xref>). <italic><tp:taxon-name><tp:taxon-name-part taxon-name-part-type="genus" reg="Inocybe">Inocybe</tp:taxon-name-part> <tp:taxon-name-part taxon-name-part-type="species" reg="sublilacina">sublilacina</tp:taxon-name-part></tp:taxon-name></italic> differs in its conical pileus in young basidiomata, and the stipe base that fades to white at maturity (<xref ref-type="bibr" rid="B52">Matheny and Swenie 2018</xref>).</p></tp:treatment-sec><ref-list><ref id="B41"><mixed-citation xmlns:xlink="http://www.w3.org/1999/xlink" xlink:type="simple">Matheny PB (2005) Improving phylogenetic inference of mushrooms with RPB1 and RPB2 nucleotide sequences (<italic><tp:taxon-name><tp:taxon-name-part taxon-name-part-type="genus">Inocybe</tp:taxon-name-part></tp:taxon-name></italic>; <tp:taxon-name><tp:taxon-name-part taxon-name-part-type="order">Agaricales</tp:taxon-name-part></tp:taxon-name>). Molecular Phylogenetics and Evolution 35(1): 1–20. <ext-link xlink:href="10.1016/j.ympev.2004.11.014" ext-link-type="doi" xlink:type="simple">https://doi.org/10.1016/j.ympev.2004.11.014</ext-link></mixed-citation></ref><ref id="B61"><mixed-citation xmlns:xlink="http://www.w3.org/1999/xlink" xlink:type="simple">Ryberg M, Larsson E, Jacobsson S (2010) An evolutionary perspective on morphological and ecological characters in the mushroom family <tp:taxon-name><tp:taxon-name-part taxon-name-part-type="family">Inocybaceae</tp:taxon-name-part></tp:taxon-name> (<tp:taxon-name><tp:taxon-name-part taxon-name-part-type="subphylum">Agaricomycotina</tp:taxon-name-part></tp:taxon-name>, <tp:taxon-name><tp:taxon-name-part taxon-name-part-type="kingdom">Fungi</tp:taxon-name-part></tp:taxon-name>). Molecular Phylogenetics and Evolution 55(2): 431–442. <ext-link xlink:href="10.1016/j.ympev.2010.02.011" ext-link-type="doi" xlink:type="simple">https://doi.org/10.1016/j.ympev.2010.02.011</ext-link></mixed-citation></ref><ref id="B52"><mixed-citation xmlns:xlink="http://www.w3.org/1999/xlink" xlink:type="simple">Matheny PB, Swenie RA (2018) The <italic><tp:taxon-name><tp:taxon-name-part taxon-name-part-type="genus">Inocybe</tp:taxon-name-part> <tp:taxon-name-part taxon-name-part-type="species">geophylla</tp:taxon-name-part></tp:taxon-name></italic> group in North America: a revision of the lilac species surrounding <italic><tp:taxon-name><tp:taxon-name-part taxon-name-part-type="genus">I.</tp:taxon-name-part> <tp:taxon-name-part taxon-name-part-type="species">lilacina</tp:taxon-name-part></tp:taxon-name></italic>. Mycologia 110(3): 618–634. <ext-link xlink:href="10.1080/00275514.2018.1469880" ext-link-type="doi" xlink:type="simple">https://doi.org/10.1080/00275514.2018.1469880</ext-link></mixed-citation></ref><ref id="B21"><mixed-citation xmlns:xlink="http://www.w3.org/1999/xlink" xlink:type="simple">Grund DW, Stuntz DE (1977) Nova Scotian inocybes: IV. Mycologia 69(2): 392–408. <ext-link xlink:href="10.1080/00275514.1977.12020068" ext-link-type="doi" xlink:type="simple">https://doi.org/10.1080/00275514.1977.12020068</ext-link></mixed-citation></ref><ref id="B36"><mixed-citation xmlns:xlink="http://www.w3.org/1999/xlink" xlink:type="simple">Lincoff GH (1981) National Audubon Society field guide to North American mushrooms. Alfred A. Knopf, New York (USA).</mixed-citation></ref><ref id="B55"><mixed-citation xmlns:xlink="http://www.w3.org/1999/xlink" xlink:type="simple">Peck CH (1874) Report of the botanist. Annual Report of the New York State Museum of Natural History 26: 36–91.</mixed-citation></ref><ref id="B26"><mixed-citation xmlns:xlink="http://www.w3.org/1999/xlink" xlink:type="simple">Kauffman CH (1918) The <tp:taxon-name><tp:taxon-name-part taxon-name-part-type="family">Agaricaceae</tp:taxon-name-part></tp:taxon-name> of Michigan. Vol. 1. Wynkoop Hallenbeck Crawford Co. State Printers, Lansing (USA). <ext-link xlink:href="10.5962/bhl.title.58545" ext-link-type="doi" xlink:type="simple">https://doi.org/10.5962/bhl.title.58545</ext-link></mixed-citation></ref><ref id="B27"><mixed-citation xmlns:xlink="http://www.w3.org/1999/xlink" xlink:type="simple">Kauffman CH (1924) <italic><tp:taxon-name><tp:taxon-name-part taxon-name-part-type="genus">Inocybe</tp:taxon-name-part></tp:taxon-name></italic>. North American Flora 10(4): 227–260. <ext-link xlink:href="10.1177/104438942400401009" ext-link-type="doi" xlink:type="simple">https://doi.org/10.1177/104438942400401009</ext-link></mixed-citation></ref></ref-list></tp:taxon-treatment>
